# Supplementary material for: Functional and proteomic analysis of Ceratonova shasta (Cnidaria: Myxozoa) polar capsules reveals adaptations to parasitism
Source: Sci Rep. 2017 Aug 21;7:9010. doi: 10.1038/s41598-017-09955-y (PMC5566210; doi:10.1038/s41598-017-09955-y)
Supplement: Supplementary file 3 — Table S2 [file 41598_2017_9955_MOESM3_ESM.xls]

## Sheet: Venn IPR
27 shared IPR in C.shasta, Aurelia, Anemonia, Hydra	IPR Name	22 shared IPR only in Aurelia, Anemonia, Hydra	IPR Name
IPR013320	Concanavalin A-like lectin/glucanase domain	IPR002223	Proteinase inhibitor I2, Kunitz metazoa
IPR008979	Galactose-binding domain-like	IPR020901	Proteinase inhibitor I2, Kunitz, conserved site
IPR000922	D-galactoside/L-rhamnose binding SUEL lectin domain	IPR020864	Membrane attack complex component/perforin (MACPF) domain
IPR027417	P-loop containing nucleoside triphosphate hydrolase	IPR012337	Ribonuclease H-like domain
IPR013126	Heat shock protein 70 family	IPR029052	Metallo-dependent phosphatase-like
IPR008160	Collagen triple helix repeat	IPR024079	Metallopeptidase, catalytic domain
IPR000421	Coagulation factor 5/8 C-terminal type domain	IPR001951	Histone H4
IPR002889	Carbohydrate-binding WSC	IPR008985	Concanavalin A-like lectin/glucanases superfamily
IPR000884	Thrombospondin, type 1 repeat	IPR006101	Glycoside hydrolase, family 2
IPR004000	Actin family	IPR013812	Glycoside hydrolase, family 2/20, immunoglobulin-like beta-sandwich domain
IPR020902	Actin/actin-like conserved site	IPR009030	Insulin-like growth factor binding protein, N-terminal
IPR004001	Actin, conserved site	IPR013781	Glycoside hydrolase, catalytic domain
IPR013783	Immunoglobulin-like fold	IPR006103	Glycoside hydrolase, family 2, TIM barrel
IPR018181	Heat shock protein 70, conserved site	IPR000164	Histone H3/CENP-A
IPR002035	von Willebrand factor, type A	IPR029071	Ubiquitin-related domain
IPR000795	Elongation factor, GTP-binding domain	IPR000558	Histone H2B
IPR002119	Histone H2A	IPR023232	Glycoside hydrolase, family 2, active site
IPR007125	Histone core	IPR017853	Glycoside hydrolase superfamily
IPR009072	Histone-fold	IPR016024	Armadillo-type fold
IPR001283	Cysteine-rich secretory protein, allergen V5/Tpx-1-related	IPR014716	Fibrinogen, alpha/beta/gamma chain, C-terminal globular, subdomain 1
IPR014044	CAP domain	IPR013032	EGF-like, conserved site
IPR018244	Allergen V5/Tpx-1-related, conserved site	IPR002181	Fibrinogen, alpha/beta/gamma chain, C-terminal globular domain
IPR002130	Cyclophilin-type peptidyl-prolyl cis-trans isomerase domain
IPR029000	Cyclophilin-like domain
IPR020892	Cyclophilin-type peptidyl-prolyl cis-trans isomerase, conserved site
IPR003582	ShKT domain
IPR000742	Epidermal growth factor-like domain

## Sheet: IPR-All
IPR	Description	C. shasta	Aurelia	Anemone	Hydra
Toxins
IPR000693	Anenome neurotoxin	0	0	1	0
IPR001211	Phospholipase A2	0	3	0	3
IPR002223	Proteinase inhibitor I2, Kunitz metazoa	0	1	5	2
IPR003582	ShKT domain	1	10	2	11
IPR005639	Delta endotoxin, N-terminal	0	5	0	4
IPR009104	Sea anemone actinoporin	0	0	0	1
IPR012414	BDS potassium channel toxin	0	0	4	0
IPR016090	Phospholipase A2 domain	0	4	0	3
IPR020863	Membrane attack complex component/perforin domain, conserved site	0	3	0	0
IPR020864	Membrane attack complex component/perforin (MACPF) domain	0	5	1	3
IPR023307	Aerolysin-like toxin, beta complex domain	0	1	0	0
IPR023355	Myotoxin/Anenome neurotoxin domain	0	0	5	0
Carbohydrate related
IPR008979	Galactose-binding domain-like	5	23	1	9
IPR002557	Chitin binding domain	1	3	0	8
IPR000922	D-galactoside/L-rhamnose binding SUEL lectin domain	4	3	1	10
IPR008985	Concanavalin A-like lectin/glucanases superfamily	0	5	5	13
IPR013320	Concanavalin A-like lectin/glucanase domain	6	3	5	12
IPR001304	C-type lectin	1	1	0	4
IPR002477	Peptidoglycan binding-like	0	1	0	2
IPR016186	C-type lectin-like	1	1	0	4
IPR016187	C-type lectin fold	1	1	0	4
IPR004302	Chitin-binding, domain 3	0	0	0	2
IPR015926	Cytolysin/lectin	0	0	0	1
IPR018378	C-type lectin, conserved site	0	0	0	2
IPR007117	Expansin, cellulose-binding-like domain	0	1	0	0
IPR008929	Chondroitin AC/alginate lyase	0	0	1	0
IPR011071	Polysaccharide lyase family 8-like, C-terminal	0	0	1	0
IPR015916	Galactose oxidase, beta-propeller	0	1	0	0
IPR028996	Ganglioside GM2 activator	0	0	0	1
IPR029768	Fructose-bisphosphate aldolase class-I active site	0	0	1	0
IPR029769	Fructose-bisphosphate aldolase class-I, eukaryotic-type	0	0	1	0
IPR002889	Carbohydrate-binding WSC	2	1	1	3
IPR013781	Glycoside hydrolase, catalytic domain	0	7	3	9
IPR017853	Glycoside hydrolase superfamily	0	7	3	9
IPR029018	Chitobiase/beta-hexosaminidase domain 2-like	0	2	0	3
IPR025705	Beta-hexosaminidase	0	1	0	3
IPR001223	Glycoside hydrolase, family 18, catalytic domain	0	2	0	3
IPR029019	Beta-hexosaminidase, eukaryotic type, N-terminal	0	2	0	3
IPR005199	Glycoside hydrolase, family 79	0	2	0	0
IPR006102	Glycoside hydrolase, family 2, immunoglobulin-like beta-sandwich	0	1	0	1
IPR006103	Glycoside hydrolase, family 2, TIM barrel	0	2	1	1
IPR015883	Glycoside hydrolase family 20, catalytic core	0	1	0	3
IPR029070	Chitinase insertion domain	0	0	0	2
IPR000933	Glycoside hydrolase, family 29	0	0	0	1
IPR001579	Glycoside hydrolase, chitinase active site	0	0	0	3
IPR006101	Glycoside hydrolase, family 2	0	1	1	1
IPR011583	Chitinase II	0	1	0	2
IPR013812	Glycoside hydrolase, family 2/20, immunoglobulin-like beta-sandwich domain	0	1	1	1
IPR023232	Glycoside hydrolase, family 2, active site	0	1	1	1
IPR000757	Glycoside hydrolase, family 16	0	1	0	1
IPR001547	Glycoside hydrolase, family 5	0	0	2	0
IPR004103	Polysaccharide lyase family 8, C-terminal	0	0	2	0
IPR016286	Alpha-L-fucosidase, metazoa-type	0	0	0	1
IPR026116	Glycosyltransferase family 18	0	0	0	2
IPR000726	Glycoside hydrolase, family 19, catalytic	0	0	0	1
IPR000741	Fructose-bisphosphate aldolase, class-I	0	0	1	0
IPR006104	Glycosyl hydrolases family 2, sugar binding domain	0	0	0	1
IPR012329	Polysaccharide lyase family 8, N-terminal	0	0	1	0
IPR013094	Alpha/beta hydrolase fold-3	0	1	0	0
IPR013780	Glycosyl hydrolase, family 13, all-beta	0	0	0	1
IPR014733	Barwin-like endoglucanase	0	1	0	0
IPR015177	Lyase, catalytic	0	0	1	0
IPR018087	Glycoside hydrolase, family 5, conserved site	0	1	0	0
IPR023230	Glycoside hydrolase, family 2, conserved site	0	0	1	0
IPR001916	Glycoside hydrolase, family 22	1	0	0	0
IPR000974	Glycoside hydrolase, family 22, lysozyme	1	0	0	0
IPR019799	Glycoside hydrolase, family 22, conserved site	1	0	0	0
IPR006775	Glucosylceramidase	0	1	0	1
IPR008928	Six-hairpin glycosidase-like	0	1	0	1
IPR024462	Beta-glucosidase, GBA2 type, N-terminal	0	1	0	1
IPR015196	Peptide-N-glycosidase F, N-terminal	0	0	0	1
IPR015197	Peptide-N-glycosidase F, C-terminal	0	0	0	1
Others
IPR000001	Kringle	0	6	0	0
IPR000010	Proteinase inhibitor I25, cystatin	1	0	0	0
IPR000039	Ribosomal protein L18e	0	0	2	0
IPR000048	IQ motif, EF-hand binding site	0	0	3	0
IPR000082	SEA domain	1	2	0	3
IPR000101	Gamma-glutamyltranspeptidase	3	0	0	3
IPR000152	EGF-type aspartate/asparagine hydroxylation site	1	0	0	0
IPR000164	Histone H3/CENP-A	0	2	2	1
IPR000194	ATPase, F1/V1/A1 complex, alpha/beta subunit, nucleotide-binding domain	2	0	0	0
IPR000198	Rho GTPase-activating protein domain	1	0	0	0
IPR000209	Peptidase S8/S53 domain	3	0	0	3
IPR000210	BTB/POZ-like	0	1	0	0
IPR000217	Tubulin	0	5	11	0
IPR000218	Ribosomal protein L14b/L23e	1	0	0	0
IPR000219	Dbl homology (DH) domain	0	1	0	0
IPR000222	Protein phosphatase 2C, manganese/magnesium aspartate binding site	0	1	0	0
IPR000225	Armadillo	0	1	0	0
IPR000231	Ribosomal protein L30e	0	0	1	0
IPR000253	Forkhead-associated (FHA) domain	0	1	0	0
IPR000299	FERM domain	0	1	2	0
IPR000308	14-3-3 protein	0	1	1	0
IPR000313	PWWP domain	0	0	1	0
IPR000323	Copper type II, ascorbate-dependent monooxygenase, N-terminal	0	1	0	1
IPR000337	GPCR, family 3	0	1	0	0
IPR000421	Coagulation factor 5/8 C-terminal type domain	2	15	1	3
IPR000477	Reverse transcriptase domain	0	3	0	1
IPR000504	RNA recognition motif domain	0	5	2	0
IPR000519	P-type trefoil	0	0	1	0
IPR000533	Tropomyosin	0	0	1	0
IPR000547	Clathrin, heavy chain/VPS, 7-fold repeat	0	0	1	0
IPR000552	Ribosomal protein L44e	1	0	0	0
IPR000557	Calponin repeat	0	0	2	1
IPR000558	Histone H2B	0	3	2	1
IPR000560	Histidine phosphatase superfamily, clade-2	1	0	0	0
IPR000562	Fibronectin, type II, collagen-binding	0	7	0	4
IPR000571	Zinc finger, CCCH-type	0	1	0	0
IPR000585	Hemopexin-like domain	0	1	0	0
IPR000589	Ribosomal protein S15	0	0	1	0
IPR000592	Ribosomal protein S27e	1	0	0	0
IPR000626	Ubiquitin-like	0	0	3	1
IPR000629	ATP-dependent RNA helicase DEAD-box, conserved site	0	1	0	0
IPR000640	Translation elongation factor EFG, V domain	1	0	2	0
IPR000664	Lethal(2) giant larvae protein	0	0	1	0
IPR000668	Peptidase C1A, papain C-terminal	0	0	0	2
IPR000716	Thyroglobulin type-1	0	2	0	3
IPR000718	Peptidase M13	0	0	0	5
IPR000719	Protein kinase domain	0	0	2	0
IPR000720	Peptidyl-glycine alpha-amidating monooxygenase	0	1	0	1
IPR000742	Epidermal growth factor-like domain	1	7	3	9
IPR000772	Ricin B lectin domain	0	1	1	0
IPR000786	Green fluorescent protein, GFP	0	0	1	0
IPR000793	ATPase, F1/V1/A1 complex, alpha/beta subunit, C-terminal	1	0	0	0
IPR000795	Elongation factor, GTP-binding domain	2	1	2	1
IPR000796	Aspartate/other aminotransferase	0	0	0	2
IPR000798	Ezrin/radixin/moesin like	0	1	2	0
IPR000834	Peptidase M14, carboxypeptidase A	2	1	0	4
IPR000859	CUB domain	1	1	0	3
IPR000866	Alkyl hydroperoxide reductase subunit C/ Thiol specific antioxidant	0	0	1	1
IPR000867	Insulin-like growth factor-binding protein, IGFBP	0	0	0	1
IPR000876	Ribosomal protein S4e	0	0	2	0
IPR000884	Thrombospondin, type 1 repeat	2	10	1	5
IPR000885	Fibrillar collagen, C-terminal	0	0	1	0
IPR000889	Glutathione peroxidase	0	0	0	1
IPR000892	Ribosomal protein S26e	0	0	2	0
IPR000906	ZU5 domain	0	0	0	1
IPR000907	Lipoxygenase	0	2	0	0
IPR000917	Sulfatase	0	1	0	1
IPR000938	CAP Gly-rich domain	1	0	0	1
IPR000998	MAM domain	0	2	0	0
IPR001007	von Willebrand factor, type C	0	2	0	0
IPR001024	PLAT/LH2 domain	1	0	0	2
IPR001063	Ribosomal protein L22/L17	0	0	0	1
IPR001064	Beta/gamma crystallin	0	0	0	1
IPR001102	Transglutaminase, N-terminal	2	0	0	0
IPR001107	Band 7 protein	0	1	0	0
IPR001147	Ribosomal protein L21e	1	0	0	0
IPR001148	Alpha carbonic anhydrase	3	2	0	4
IPR001156	Transferrin-like domain	0	2	0	0
IPR001179	Peptidyl-prolyl cis-trans isomerase, FKBP-type, domain	1	0	0	1
IPR001190	SRCR domain	0	1	0	1
IPR001208	Mini-chromosome maintenance, DNA-dependent ATPase	0	0	1	0
IPR001236	Lactate/malate dehydrogenase, N-terminal	0	0	0	1
IPR001254	Peptidase S1	0	4	0	1
IPR001258	NHL repeat	0	0	0	1
IPR001283	Cysteine-rich secretory protein, allergen V5/Tpx-1-related	1	9	5	15
IPR001298	Filamin/ABP280 repeat	0	1	1	0
IPR001314	Peptidase S1A, chymotrypsin-type	0	3	0	1
IPR001373	Cullin, N-terminal	0	1	0	0
IPR001377	Ribosomal protein S6e	0	0	1	0
IPR001404	Heat shock protein Hsp90 family	0	0	1	0
IPR001424	Superoxide dismutase, copper/zinc binding domain	1	1	0	0
IPR001452	SH3 domain	0	0	0	2
IPR001478	PDZ domain	0	0	0	1
IPR001494	Importin-beta, N-terminal domain	0	0	0	1
IPR001506	Peptidase M12A, astacin	0	5	0	15
IPR001507	Zona pellucida domain	0	1	2	0
IPR001515	Ribosomal protein L32e	1	0	0	0
IPR001548	Peptidase M2, peptidyl-dipeptidase A	0	0	0	2
IPR001557	L-lactate/malate dehydrogenase	0	0	0	1
IPR001564	Nucleoside diphosphate kinase	0	0	1	1
IPR001568	Ribonuclease T2-like	0	1	0	0
IPR001580	Calreticulin/calnexin	0	0	1	0
IPR001584	Integrase, catalytic core	0	1	0	1
IPR001590	Peptidase M12B, ADAM/reprolysin	0	0	1	1
IPR001604	DNA/RNA non-specific endonuclease	0	0	2	0
IPR001606	ARID/BRIGHT DNA-binding domain	0	0	1	0
IPR001609	Myosin head, motor domain	0	0	3	0
IPR001611	Leucine-rich repeat	0	1	0	0
IPR001650	Helicase, C-terminal	0	1	2	0
IPR001664	Intermediate filament protein	1	0	0	0
IPR001680	WD40 repeat	0	0	2	0
IPR001683	Phox homologous domain	0	1	0	0
IPR001695	Lysyl oxidase	0	1	0	0
IPR001715	Calponin homology domain	1	0	3	1
IPR001747	Lipid transport protein, N-terminal	0	0	1	0
IPR001752	Kinesin motor domain	0	1	0	0
IPR001759	Pentaxin	0	0	1	0
IPR001762	Blood coagulation inhibitor, Disintegrin	0	0	1	0
IPR001763	Rhodanese-like domain	0	0	0	1
IPR001774	Delta/Serrate/lag-2 (DSL) protein	0	1	0	0
IPR001780	Ribosomal protein L35A	1	0	0	0
IPR001781	Zinc finger, LIM-type	0	0	2	0
IPR001806	Small GTPase superfamily	0	1	0	0
IPR001810	F-box domain	0	1	1	0
IPR001818	Peptidase M10, metallopeptidase	0	1	0	2
IPR001820	Proteinase inhibitor I35, tissue inhibitor of metalloproteinase	0	4	0	0
IPR001828	Extracellular ligand-binding receptor	0	1	0	0
IPR001837	Adenylate cyclase-associated CAP	0	0	1	0
IPR001849	Pleckstrin homology domain	0	1	0	0
IPR001854	Ribosomal protein L29	1	0	1	0
IPR001878	Zinc finger, CCHC-type	0	1	0	0
IPR001881	EGF-like calcium-binding domain	1	0	0	0
IPR001930	Peptidase M1, alanine aminopeptidase/leukotriene A4 hydrolase	1	1	0	2
IPR001932	Protein phosphatase 2C (PP2C)-like domain	0	2	0	0
IPR001951	Histone H4	0	1	1	1
IPR001965	Zinc finger, PHD-type	1	0	1	0
IPR001975	Ribosomal protein L40e	0	0	2	1
IPR001976	Ribosomal protein S24e	1	0	1	0
IPR001997	Calponin/LIMCH1	0	0	0	1
IPR002016	Haem peroxidase, plant/fungal/bacterial	0	0	0	1
IPR002035	von Willebrand factor, type A	2	3	3	10
IPR002041	Ran GTPase	0	1	0	0
IPR002048	EF-hand domain	0	7	9	0
IPR002067	Mitochondrial carrier protein	0	1	0	0
IPR002104	Integrase, catalytic	0	2	0	0
IPR002108	Actin-depolymerising factor homology domain	0	0	1	1
IPR002119	Histone H2A	1	3	3	1
IPR002126	Cadherin	0	1	0	0
IPR002130	Cyclophilin-type peptidyl-prolyl cis-trans isomerase domain	1	1	3	2
IPR002136	Ribosomal protein L4/L1e	0	0	1	0
IPR002171	Ribosomal protein L2	1	0	0	0
IPR002181	Fibrinogen, alpha/beta/gamma chain, C-terminal globular domain	0	3	2	3
IPR002194	Chaperonin TCP-1, conserved site	0	0	1	0
IPR002222	Ribosomal protein S19/S15	1	0	0	0
IPR002227	Tyrosinase copper-binding domain	0	1	0	0
IPR002229	Blood group Rhesus C/E/D polypeptide	1	0	0	0
IPR002290	Serine/threonine/dual specificity protein kinase, catalytic domain	0	0	1	0
IPR002327	Cytochrome c, class IA/ IB	0	0	0	1
IPR002350	Kazal domain	0	0	0	1
IPR002413	Ves allergen	0	2	0	3
IPR002423	Chaperonin Cpn60/TCP-1	0	0	2	0
IPR002452	Alpha tubulin	0	3	6	0
IPR002453	Beta tubulin	0	2	5	0
IPR002469	Peptidase S9B, dipeptidylpeptidase IV N-terminal	0	0	0	1
IPR002474	Carbamoyl-phosphate synthase, small subunit N-terminal domain	0	1	0	0
IPR002477	Peptidoglycan binding-like	0	1	0	2
IPR002553	Clathrin/coatomer adaptor, adaptin-like, N-terminal	0	0	0	1
IPR002591	Type I phosphodiesterase/nucleotide pyrophosphatase/phosphate transferase	0	2	0	2
IPR002671	Ribosomal protein L22e	0	0	1	0
IPR002717	MOZ/SAS-like protein	1	0	0	0
IPR002784	Ribosomal protein L14	0	0	2	0
IPR002809	Protein of unknown function DUF106, transmembrane	0	0	1	0
IPR002857	Zinc finger, CXXC-type	0	0	1	0
IPR002870	Peptidase M12B, propeptide	0	0	1	0
IPR002884	Proprotein convertase, P	3	0	0	3
IPR002893	Zinc finger, MYND-type	0	1	0	0
IPR002928	Myosin tail	0	0	5	0
IPR002931	Transglutaminase-like	2	0	0	0
IPR002937	Amine oxidase	0	0	0	1
IPR002942	RNA-binding S4 domain	0	0	2	0
IPR003008	Tubulin/FtsZ, GTPase domain	0	4	9	0
IPR003014	PAN-1 domain	0	0	0	1
IPR003054	Keratin, type II	1	0	0	0
IPR003096	Smooth muscle protein/calponin	0	0	3	1
IPR003100	PAZ domain	0	0	1	0
IPR003106	Leucine zipper, homeobox-associated	0	0	1	0
IPR003131	Potassium channel tetramerisation-type BTB domain	0	1	0	0
IPR003137	Protease-associated domain, PA	0	0	0	2
IPR003146	Proteinase inhibitor, carboxypeptidase propeptide	0	1	0	1
IPR003165	Stem cell self-renewal protein Piwi	0	0	1	0
IPR003171	Methylenetetrahydrofolate reductase	0	1	0	0
IPR003172	MD-2-related lipid-recognition domain	2	0	0	1
IPR003193	ADP-ribosyl cyclase (CD38/157)	0	0	0	2
IPR003231	Acyl carrier protein (ACP)	0	0	1	0
IPR003347	JmjC domain	0	0	1	0
IPR003376	Peridinin-chlorophyll A binding protein	0	0	7	0
IPR003428	Mitochondrial glycoprotein	0	1	0	0
IPR003439	ABC transporter-like	0	0	0	1
IPR003578	Small GTPase superfamily, Rho type	0	1	0	0
IPR003579	Small GTPase superfamily, Rab type	0	1	0	0
IPR003593	AAA+ ATPase domain	1	0	1	1
IPR003594	Histidine kinase-like ATPase, C-terminal domain	0	0	1	0
IPR003598	Immunoglobulin subtype 2	0	1	0	0
IPR003599	Immunoglobulin subtype	0	1	0	0
IPR003611	Nuclease associated modular domain 3	0	0	0	1
IPR003690	Mitochodrial transcription termination factor	0	0	0	1
IPR003954	RNA recognition motif domain, eukaryote	0	1	0	0
IPR003961	Fibronectin type III	0	0	0	1
IPR004000	Actin family	2	2	8	1
IPR004001	Actin, conserved site	2	2	7	1
IPR004009	Myosin, N-terminal, SH3-like	0	0	1	0
IPR004038	Ribosomal protein L7Ae/L30e/S12e/Gadd45	0	0	1	0
IPR004039	Rubredoxin-type fold	0	0	1	0
IPR004045	Glutathione S-transferase, N-terminal	1	0	0	1
IPR004046	Glutathione S-transferase, C-terminal	1	0	0	0
IPR004087	K Homology domain	0	0	1	0
IPR004088	K Homology domain, type 1	0	0	1	0
IPR004094	Antistasin-like domain	0	0	0	2
IPR004100	ATPase, F1 complex alpha/beta subunit, N-terminal domain	2	0	0	0
IPR004122	Barrier- to-autointegration factor, BAF	0	1	0	0
IPR004160	Translation elongation factor EFTu/EF1A, C-terminal	1	0	2	1
IPR004161	Translation elongation factor EFTu/EF1A, domain 2	2	0	3	1
IPR004172	L27	0	1	0	0
IPR004539	Translation elongation factor EF1A, eukaryotic/archaeal	1	0	0	1
IPR004823	TATA box binding protein associated factor (TAF)	0	1	0	0
IPR004838	Aminotransferases, class-I, pyridoxal-phosphate-binding site	0	0	0	1
IPR004839	Aminotransferase, class I/classII	0	0	0	2
IPR004843	Calcineurin-like phosphoesterase domain, apaH type	0	0	1	0
IPR004875	DDE superfamily endonuclease, CENP-B-like	0	0	0	1
IPR005101	DNA photolyase, FAD-binding/Cryptochrome, C-terminal	0	0	1	0
IPR005135	Endonuclease/exonuclease/phosphatase	0	2	0	1
IPR005162	Retrotransposon gag domain	0	1	0	0
IPR005225	Small GTP-binding protein domain	1	1	1	0
IPR005294	ATPase, F1 complex, alpha subunit	1	0	0	0
IPR005312	Protein of unknown function DUF1759	0	0	0	1
IPR005455	Profilin	1	0	0	0
IPR005479	Carbamoyl-phosphate synthetase large subunit-like, ATP-binding domain	0	1	0	0
IPR005481	Carbamoyl-phosphate synthase, large subunit, N-terminal	0	1	0	0
IPR005483	Carbamoyl-phosphate synthase large subunit, CPSase domain	0	1	0	0
IPR005515	Vitelline membrane outer layer protein I (VOMI)	0	3	0	0
IPR005517	Translation elongation factor EFG/EF2, domain IV	1	0	2	0
IPR005607	BSD	0	1	0	0
IPR005612	CCAAT-binding factor	0	0	0	1
IPR005721	Ribosomal protein L22/L17, eukaryotic/archaeal	0	0	0	1
IPR005722	ATPase, F1 complex, beta subunit	1	0	0	0
IPR005746	Thioredoxin	0	0	0	1
IPR005749	Ribosomal protein L15, bacterial-type	0	1	0	0
IPR005818	Linker histone H1/H5, domain H15	1	0	1	0
IPR005819	Histone H5	1	0	1	0
IPR005824	KOW	0	0	2	0
IPR005998	Ribosomal protein L7, eukaryotic	0	0	1	0
IPR006020	PTB/PI domain	0	1	0	0
IPR006026	Peptidase, metallopeptidase	0	6	0	16
IPR006050	DNA photolyase, N-terminal	0	0	1	0
IPR006111	Archaeal RpoK/eukaryotic RPB6 RNA polymerase subunit	0	0	0	1
IPR006162	Phosphopantetheine attachment site	0	0	1	0
IPR006203	GHMP kinase, ATP-binding, conserved site	0	1	0	0
IPR006207	Cystine knot, C-terminal	0	1	0	0
IPR006254	Isocitrate lyase	0	0	1	0
IPR006274	Carbamoyl-phosphate synthase, small subunit	0	1	0	0
IPR006424	Glyceraldehyde-3-phosphate dehydrogenase, type I	1	0	1	0
IPR006553	Leucine-rich repeat, cysteine-containing subtype	0	1	1	0
IPR006558	LamG-like jellyroll fold	0	2	0	0
IPR006580	Zinc finger, TTF-type	0	0	0	1
IPR006585	Fucolectin tachylectin-4 pentraxin-1	0	9	0	0
IPR006586	ADAM, cysteine-rich	0	0	1	1
IPR006612	Zinc finger, C2CH-type	0	0	0	1
IPR006624	Beta-propeller repeat TECPR	0	2	0	1
IPR006628	PUR-alpha/beta/gamma, DNA/RNA-binding	0	1	0	0
IPR007087	Zinc finger, C2H2	0	1	0	0
IPR007110	Immunoglobulin-like domain	0	1	0	0
IPR007122	Villin/Gelsolin	0	0	1	0
IPR007123	Gelsolin-like domain	0	0	1	0
IPR007125	Histone core	1	8	6	3
IPR007194	Transport protein particle (TRAPP) component	0	0	1	0
IPR007218	DNA polymerase delta, subunit 4	0	1	0	0
IPR007365	Transferrin receptor-like, dimerisation domain	0	1	0	0
IPR007484	Peptidase M28	1	1	0	2
IPR007875	Sprouty	0	1	0	0
IPR007934	Alpha-L-arabinofuranosidase B, arabinose-binding domain	0	2	0	3
IPR008037	Proteinase inhibitor I19, pacifastin	0	1	0	0
IPR008042	Retrotransposon, Pao	0	0	0	1
IPR008047	Mini-chromosome maintenance complex protein 4	0	0	1	0
IPR008144	Guanylate kinase-like	0	0	0	1
IPR008145	Guanylate kinase/L-type calcium channel beta subunit	0	0	0	1
IPR008146	Glutamine synthetase, catalytic domain	0	0	1	0
IPR008147	Glutamine synthetase, beta-Grasp	0	0	1	0
IPR008160	Collagen triple helix repeat	5	5	4	4
IPR008197	Whey acidic protein-type 4-disulphide core	0	1	1	0
IPR008266	Tyrosine-protein kinase, active site	0	0	1	0
IPR008271	Serine/threonine-protein kinase, active site	0	0	1	0
IPR008280	Tubulin/FtsZ, C-terminal	0	3	6	0
IPR008568	Uncharacterised conserved protein UCP010045, transmembrane eukaryotic	0	0	1	0
IPR008737	Peptidase aspartic, putative	0	0	0	1
IPR008753	Peptidase M13, N-terminal domain	0	0	0	4
IPR008758	Peptidase S28	0	0	0	1
IPR008922	Uncharacterised domain, di-copper centre	0	1	0	0
IPR008936	Rho GTPase activation protein	1	0	0	0
IPR008954	Moesin tail domain	0	1	0	0
IPR008958	Transglutaminase, C-terminal	2	0	0	0
IPR008969	Carboxypeptidase-like, regulatory domain	2	0	0	3
IPR008976	Lipase/lipooxygenase, PLAT/LH2	0	0	0	2
IPR008977	PHM/PNGase F domain	0	1	0	2
IPR008989	Myosin S1 fragment, N-terminal	0	0	1	0
IPR008991	Translation protein SH3-like domain	2	0	2	0
IPR008993	Tissue inhibitor of metalloproteinases-like, OB-fold	0	4	0	0
IPR008999	Actin cross-linking	0	0	0	5
IPR009000	Translation protein, beta-barrel domain	3	0	3	1
IPR009001	Translation elongation factor EF1A/initiation factor IF2gamma, C-terminal	1	0	2	1
IPR009003	Trypsin-like cysteine/serine peptidase domain	0	4	0	1
IPR009009	RlpA-like double-psi beta-barrel domain	0	1	0	0
IPR009017	Green fluorescent protein	0	0	2	0
IPR009020	Proteinase inhibitor, propeptide	0	1	0	4
IPR009022	Elongation factor G, III-V domain	1	0	2	0
IPR009028	Coatomer/calthrin adaptor appendage, C-terminal subdomain	0	0	0	1
IPR009030	Insulin-like growth factor binding protein, N-terminal	0	2	1	1
IPR009033	Calreticulin/calnexin, P domain	0	0	1	0
IPR009056	Cytochrome c-like domain	0	0	0	1
IPR009068	S15/NS1, RNA-binding	0	0	1	0
IPR009071	High mobility group box domain	0	0	1	0
IPR009072	Histone-fold	1	9	8	3
IPR009081	Acyl carrier protein-like	0	0	1	0
IPR009548	Protein of unknown function DUF1168	0	1	0	0
IPR009782	Protein of unknown function DUF1346	0	0	1	0
IPR009896	Cytadhesin P30P32	0	1	0	0
IPR010097	Malate dehydrogenase, type 1	0	0	0	1
IPR010255	Haem peroxidase	0	0	3	1
IPR010281	Protein of unknown function DUF885	0	1	0	2
IPR010414	FRG1-like	0	0	0	2
IPR010987	Glutathione S-transferase, C-terminal-like	1	0	0	0
IPR011009	Protein kinase-like domain	1	0	3	0
IPR011010	DNA breaking-rejoining enzyme, catalytic core	0	2	0	0
IPR011011	Zinc finger, FYVE/PHD-type	0	0	1	0
IPR011030	Vitellinogen, superhelical	0	0	1	0
IPR011033	PRC-barrel-like	0	0	0	1
IPR011042	Six-bladed beta-propeller, TolB-like	0	0	0	1
IPR011051	RmlC-like cupin domain	0	1	0	0
IPR011061	Hirudin/antistatin	0	0	0	1
IPR011124	Zinc finger, CW-type	0	0	1	0
IPR011256	Regulatory factor, effector binding domain	0	1	0	0
IPR011259	Ezrin/radixin/moesin, C-terminal	0	1	0	0
IPR011332	Zinc-binding ribosomal protein	2	0	2	1
IPR011333	BTB/POZ fold	0	1	0	0
IPR011335	Restriction endonuclease type II-like	0	0	0	1
IPR011390	Insulin-like growth factor binding protein-related protein (IGFBP-rP), MAC25	0	0	0	1
IPR011500	GPCR, family 3, nine cysteines domain	0	1	0	0
IPR011501	Nucleolar complex-associated	0	0	0	1
IPR011545	DEAD/DEAH box helicase domain	0	1	2	0
IPR011584	Green fluorescent protein-related	0	0	2	0
IPR011598	Myc-type, basic helix-loop-helix (bHLH) domain	0	2	0	0
IPR011604	Exonuclease, phage-type/RecB, C-terminal	0	0	0	2
IPR011651	Notch ligand, N-terminal	0	1	0	0
IPR011658	PA14	0	2	0	4
IPR011697	Peptidase C26	0	5	0	4
IPR011701	Major facilitator superfamily	0	1	0	0
IPR011761	ATP-grasp fold	0	1	0	0
IPR011989	Armadillo-like helical	0	2	0	2
IPR011990	Tetratricopeptide-like helical domain	0	3	1	0
IPR011991	Winged helix-turn-helix DNA-binding domain	1	1	1	0
IPR011992	EF-hand domain pair	0	7	9	0
IPR011993	Pleckstrin homology-like domain	0	3	2	0
IPR012314	Peptidase M12B, GON-ADAMTSs	0	0	0	1
IPR012336	Thioredoxin-like fold	6	0	2	5
IPR012337	Ribonuclease H-like domain	0	1	1	2
IPR012340	Nucleic acid-binding, OB-fold	1	0	1	0
IPR012606	Ribosomal protein S13/S15, N-terminal	0	0	1	0
IPR012677	Nucleotide-binding alpha-beta plait domain	1	5	3	0
IPR012678	Ribosomal protein L23/L15e core domain	1	0	1	0
IPR012988	Ribosomal protein L30, N-terminal	0	0	1	0
IPR013000	Ribosomal protein L4/L1e, eukaryotic/archaeal, conserved site	0	0	1	0
IPR013017	NHL repeat, subgroup	0	0	0	1
IPR013032	EGF-like, conserved site	0	8	4	9
IPR013040	Coatomer, gamma subunit, appendage, Ig-like subdomain	0	0	0	1
IPR013041	Coatomer/clathrin adaptor appendage, Ig-like subdomain	0	0	0	1
IPR013057	Amino acid transporter, transmembrane	0	1	0	0
IPR013083	Zinc finger, RING/FYVE/PHD-type	0	0	2	0
IPR013098	Immunoglobulin I-set	0	1	0	0
IPR013106	Immunoglobulin V-set domain	0	1	0	0
IPR013126	Heat shock protein 70 family	3	1	2	1
IPR013128	Peptidase C1A	0	0	0	2
IPR013201	Proteinase inhibitor I29, cathepsin propeptide	0	0	0	2
IPR013273	Peptidase M12B, ADAM-TS	0	0	0	1
IPR013284	Beta-catenin	0	1	0	0
IPR013577	Lethal giant larvae homologue 2	0	0	1	0
IPR013762	Integrase-like, catalytic core	0	2	0	0
IPR013766	Thioredoxin domain	4	0	0	2
IPR013783	Immunoglobulin-like fold	2	2	1	1
IPR013785	Aldolase-type TIM barrel	0	1	1	0
IPR013806	Kringle-like fold	0	11	0	4
IPR013808	Transglutaminase, conserved site	1	0	0	0
IPR013816	ATP-grasp fold, subdomain 2	0	1	0	0
IPR013819	Lipoxygenase, C-terminal	0	2	0	0
IPR013831	SGNH hydrolase-type esterase domain	0	2	0	3
IPR013843	Ribosomal protein S4e, N-terminal	0	0	2	0
IPR013845	Ribosomal protein S4e, central region	0	0	2	0
IPR013905	Lethal giant larvae (Lgl)-like, C-terminal domain	0	0	1	0
IPR013992	Adenylate cyclase-associated CAP, N-terminal	0	0	1	0
IPR014001	Helicase superfamily 1/2, ATP-binding domain	0	1	2	0
IPR014014	RNA helicase, DEAD-box type, Q motif	0	1	0	0
IPR014044	CAP domain	1	9	5	16
IPR014352	FERM/acyl-CoA-binding protein, 3-helical bundle	0	1	2	0
IPR014710	RmlC-like jelly roll fold	0	1	0	0
IPR014715	Fibrinogen, alpha/beta/gamma chain, C-terminal globular, subdomain 2	0	1	0	0
IPR014716	Fibrinogen, alpha/beta/gamma chain, C-terminal globular, subdomain 1	0	3	2	3
IPR014721	Ribosomal protein S5 domain 2-type fold, subgroup	1	0	2	0
IPR014722	Ribosomal protein L2 domain 2	1	0	2	0
IPR014726	Ribosomal protein L2, domain 3	1	0	0	0
IPR014729	Rossmann-like alpha/beta/alpha sandwich fold	0	0	1	0
IPR014746	Glutamine synthetase/guanido kinase, catalytic domain	0	0	1	0
IPR014756	Immunoglobulin E-set	5	1	1	0
IPR014766	Carboxypeptidase, regulatory domain	2	0	0	3
IPR014782	Peptidase M1, membrane alanine aminopeptidase, N-terminal	1	1	0	2
IPR014784	Copper type II, ascorbate-dependent monooxygenase-like, C-terminal	0	1	0	2
IPR014797	CKK domain	0	0	0	1
IPR015141	Phospholipase A2, prokaryotic/fungal	0	1	0	0
IPR015255	Vitellinogen, open beta-sheet	0	1	0	0
IPR015258	Vitellinogen, beta-sheet shell	0	0	1	0
IPR015416	Zinc finger, H2C2-type, histone UAS binding	0	1	0	0
IPR015421	Pyridoxal phosphate-dependent transferase, major region, subdomain 1	0	0	0	1
IPR015422	Pyridoxal phosphate-dependent transferase, major region, subdomain 2	0	0	0	1
IPR015424	Pyridoxal phosphate-dependent transferase	0	0	0	2
IPR015497	Epidermal growth factor receptor ligand	0	0	3	0
IPR015500	Peptidase S8, subtilisin-related	2	0	0	3
IPR015527	Peptidase C26, gamma-glutamyl hydrolase	0	5	0	4
IPR015567	Peptidase M14B, caboxypeptidase D	0	0	0	2
IPR015655	Protein phosphatase 2C	0	2	0	0
IPR015813	Pyruvate/Phosphoenolpyruvate kinase-like domain	0	0	1	0
IPR015817	Vitellinogen, open beta-sheet, subdomain 1	0	1	0	0
IPR015818	Vitellinogen, open beta-sheet, subdomain 2	0	1	0	0
IPR015819	Lipid transport protein, beta-sheet shell	0	1	1	0
IPR015873	Clathrin alpha-adaptin/coatomer adaptor, appendage, C-terminal subdomain	0	0	0	1
IPR015915	Kelch-type beta propeller	0	1	0	0
IPR015919	Cadherin-like	0	1	0	0
IPR015943	WD40/YVTN repeat-like-containing domain	0	0	2	0
IPR015955	Lactate dehydrogenase/glycoside hydrolase, family 4, C-terminal	0	0	0	1
IPR016024	Armadillo-type fold	0	2	1	2
IPR016040	NAD(P)-binding domain	1	0	2	3
IPR016082	Ribosomal protein L30, ferredoxin-like fold domain	0	0	1	0
IPR016157	Cullin, conserved site	0	1	0	0
IPR016158	Cullin homology	0	1	0	0
IPR016159	Cullin repeat-like-containing domain	0	1	0	0
IPR016181	Acyl-CoA N-acyltransferase	1	0	0	0
IPR016185	Pre-ATP-grasp domain	0	1	0	0
IPR016696	TRAPP I complex, subunit 5	0	0	1	0
IPR016902	Vacuolar protein sorting-associated protein 41	0	0	1	0
IPR017106	Coatomer gamma subunit	0	0	0	1
IPR017441	Protein kinase, ATP binding site	1	0	1	0
IPR017448	SRCR-like domain	0	1	0	1
IPR017515	Methylmalonyl-CoA epimerase	0	0	0	1
IPR017849	Alkaline phosphatase-like, alpha/beta/alpha	0	3	0	3
IPR017850	Alkaline-phosphatase-like, core domain	0	3	0	3
IPR017868	Filamin/ABP280 repeat-like	1	1	1	0
IPR017871	ABC transporter, conserved site	0	0	0	1
IPR017904	ADF/Cofilin/Destrin	0	0	1	0
IPR017905	ERV/ALR sulfhydryl oxidase domain	1	0	0	0
IPR017926	Glutamine amidotransferase	0	1	0	0
IPR017937	Thioredoxin, conserved site	2	0	0	1
IPR017957	P-type trefoil, conserved site	0	0	1	0
IPR017975	Tubulin, conserved site	0	2	6	0
IPR017978	GPCR, family 3, C-terminal	0	1	0	0
IPR017986	WD40-repeat-containing domain	0	0	2	0
IPR017994	P-type trefoil, chordata	0	0	1	0
IPR017998	Chaperone tailless complex polypeptide 1 (TCP-1)	0	0	2	0
IPR018038	Ribosomal protein L30, conserved site	0	0	1	0
IPR018056	Kringle, conserved site	0	6	0	0
IPR018073	Proteinase inhibitor I25, cystatin, conserved site	1	0	0	0
IPR018097	EGF-like calcium-binding, conserved site	1	0	0	0
IPR018098	Ribosomal S24e conserved site	0	0	1	0
IPR018108	Mitochondrial substrate/solute carrier	0	1	0	0
IPR018114	Peptidase S1, trypsin family, active site	0	3	0	1
IPR018124	Calreticulin/calnexin, conserved site	0	0	1	0
IPR018181	Heat shock protein 70, conserved site	2	1	1	1
IPR018188	Ribonuclease T2, active site	0	1	0	0
IPR018199	Ribosomal protein S4e, N-terminal, conserved site	0	0	2	0
IPR018244	Allergen V5/Tpx-1-related, conserved site	1	6	3	8
IPR018247	EF-Hand 1, calcium-binding site	0	6	7	0
IPR018254	Ribosomal protein L29, conserved site	0	0	1	0
IPR018259	Ribosomal protein L21e, conserved site	1	0	0	0
IPR018260	Ribosomal protein L22/L17, conserved site	0	0	0	1
IPR018316	Tubulin/FtsZ, 2-layer sandwich domain	0	3	6	0
IPR018338	Carbonic anhydrase, alpha-class, conserved site	0	2	0	3
IPR018487	Hemopexin-like repeats	0	1	0	0
IPR018497	Peptidase M13, C-terminal domain	0	0	0	4
IPR018502	Annexin repeat	1	0	0	0
IPR018523	Isocitrate lyase/phosphorylmutase, conserved site	0	0	1	0
IPR018525	Mini-chromosome maintenance, conserved site	0	0	1	0
IPR018714	Protein of unknown function DUF2237	0	1	0	0
IPR018808	Muniscin C-terminal	0	0	1	0
IPR018870	Protein of unknown function DUF2454	0	1	0	0
IPR018979	FERM, N-terminal	0	1	2	0
IPR018980	FERM, C-terminal PH-like domain	0	1	1	0
IPR019079	Capsule synthesis protein, CapA	0	0	0	2
IPR019080	YqaJ viral recombinase	0	0	0	1
IPR019150	Vesicle transport protein, Use1	1	0	0	0
IPR019327	Protein of unknown function DUF2373	0	0	1	0
IPR019351	Protein of unknown function DUF2039	0	1	0	0
IPR019453	Vacuolar sorting protein 39/Transforming growth factor beta receptor-associated domain 2	0	0	1	0
IPR019479	Peroxiredoxin, C-terminal	0	0	0	1
IPR019559	Cullin protein, neddylation domain	0	1	0	0
IPR019747	FERM conserved site	0	1	2	0
IPR019748	FERM central domain	0	1	2	0
IPR019749	Band 4.1 domain	0	1	2	0
IPR019750	Band 4.1 family	0	1	2	0
IPR019775	WD40 repeat, conserved site	0	0	1	0
IPR019787	Zinc finger, PHD-finger	0	0	1	0
IPR019791	Haem peroxidase, animal	0	0	3	0
IPR019793	Peroxidases heam-ligand binding site	0	0	0	1
IPR019805	Heat shock protein Hsp90, conserved site	0	0	1	0
IPR019809	Histone H4, conserved site	0	1	0	1
IPR019821	Kinesin motor domain, conserved site	0	1	0	0
IPR019954	Ubiquitin conserved site	0	0	1	0
IPR019956	Ubiquitin	0	0	1	0
IPR020003	ATPase, alpha/beta subunit, nucleotide-binding domain, active site	2	0	0	0
IPR020568	Ribosomal protein S5 domain 2-type fold	1	0	3	0
IPR020575	Heat shock protein Hsp90, N-terminal	0	0	1	0
IPR020611	Copper type II, ascorbate-dependent monooxygenase, histidine-cluster-1 conserved site	0	1	0	0
IPR020636	Calcium/calmodulin-dependent/calcium-dependent protein kinase	0	0	1	0
IPR020806	Polyketide synthase, phosphopantetheine-binding domain	0	0	1	0
IPR020821	Extracellular Endonuclease, subunit A	0	0	5	0
IPR020828	Glyceraldehyde 3-phosphate dehydrogenase, NAD(P) binding domain	1	0	2	0
IPR020829	Glyceraldehyde 3-phosphate dehydrogenase, catalytic domain	1	0	2	0
IPR020830	Glyceraldehyde 3-phosphate dehydrogenase, active site	1	0	2	0
IPR020831	Glyceraldehyde/Erythrose phosphate dehydrogenase family	1	0	2	0
IPR020837	Fibrinogen, conserved site	0	1	0	0
IPR020849	Small GTPase superfamily, Ras type	0	1	0	0
IPR020892	Cyclophilin-type peptidyl-prolyl cis-trans isomerase, conserved site	1	1	3	2
IPR020894	Cadherin conserved site	0	1	0	0
IPR020902	Actin/actin-like conserved site	2	2	3	1
IPR021131	Ribosomal protein L18e/L15P	0	1	2	0
IPR021132	Ribosomal protein L18e, conserved site	0	0	2	0
IPR021190	Peptidase M10A	0	1	0	2
IPR021627	Mediator complex, subunit Med27	0	1	0	0
IPR021673	C-terminal domain of RIG-I	0	0	1	0
IPR022383	Lactate/malate dehydrogenase, C-terminal	0	0	0	1
IPR022398	Peptidase S8, subtilisin, His-active site	2	0	0	3
IPR022666	Ribosomal Proteins L2, RNA binding domain	1	0	0	0
IPR022669	Ribosomal protein L2, C-terminal	1	0	0	0
IPR022671	Ribosomal protein L2, conserved site	1	0	0	0
IPR022768	Fascin domain	0	0	0	1
IPR022796	Chlorophyll A-B binding protein	0	0	1	0
IPR022991	Ribosomal protein L30e, conserved site	0	0	1	0
IPR023005	Nucleoside diphosphate kinase, active site	0	0	1	1
IPR023029	Ribosomal protein S15P	0	0	1	0
IPR023109	Integrase/recombinase, N-terminal	0	1	0	0
IPR023123	Tubulin, C-terminal	0	2	4	0
IPR023329	Chlorophyll a/b binding protein domain	0	0	1	0
IPR023346	Lysozyme-like domain	1	0	0	1
IPR023366	ATP synthase subunit alpha-like domain	1	0	0	0
IPR023395	Mitochondrial carrier domain	0	1	0	0
IPR023407	Ribosomal protein S27e, zinc-binding domain	1	0	0	0
IPR023409	14-3-3 protein, conserved site	0	1	1	0
IPR023410	14-3-3 domain	0	1	1	0
IPR023413	Green fluorescent protein-like	0	4	2	0
IPR023561	Carbonic anhydrase, alpha-class	3	2	0	3
IPR023566	Peptidyl-prolyl cis-trans isomerase, FKBP-type	1	0	0	1
IPR023574	Ribosomal protein L4 domain	0	0	1	0
IPR023575	Ribosomal protein S19, superfamily	1	0	0	0
IPR023608	Protein-glutamine gamma-glutamyltransferase, eukaryota	2	0	0	0
IPR023672	Ribosomal protein L2, archaeal-type	1	0	0	0
IPR023827	Peptidase S8, subtilisin, Asp-active site	2	0	0	3
IPR023828	Peptidase S8, subtilisin, Ser-active site	1	0	0	3
IPR024034	ATPase, F1 complex beta subunit/V1 complex, C-terminal	1	0	0	0
IPR024041	Ammonium transporter AmtB-like domain	1	0	0	0
IPR024079	Metallopeptidase, catalytic domain	0	8	1	23
IPR024096	NO signalling/Golgi transport ligand-binding domain	0	0	1	0
IPR024130	DAP1/DAPL1	0	1	0	0
IPR024571	ERAP1-like C-terminal domain	1	0	0	2
IPR024607	Sulfatase, conserved site	0	1	0	0
IPR024706	Peroxiredoxin, AhpC-type	0	0	0	1
IPR024731	EGF domain, merozoite surface protein 1-like	0	1	0	0
IPR024873	Ectonucleotide pyrophosphatase/phosphodiesterase family	0	1	0	2
IPR024936	Cyclophilin-type peptidyl-prolyl cis-trans isomerase	1	0	0	0
IPR025398	Domain of unknown function DUF4371	0	0	0	3
IPR025660	Cysteine peptidase, histidine active site	0	0	0	1
IPR025661	Cysteine peptidase, asparagine active site	0	0	0	2
IPR025715	Friend of PRMT1 duplication	0	0	1	0
IPR025755	60S ribosomal protein L4, C-terminal domain	0	0	1	0
IPR025875	Leucine rich repeat 4	0	1	0	0
IPR026928	Failed axon connections	0	0	1	0
IPR027302	Glutamine synthetase, N-terminal conserved site	0	0	1	0
IPR027303	Glutamine synthetase, glycine-rich site	0	0	1	0
IPR027401	Myosin-like IQ motif-containing domain	0	0	2	0
IPR027409	GroEL-like apical domain	0	0	2	0
IPR027410	TCP-1-like chaperonin intermediate domain	0	0	2	0
IPR027413	GroEL-like equatorial domain	0	0	2	0
IPR027417	P-loop containing nucleoside triphosphate hydrolase	4	4	9	3
IPR027465	Proteinase inhibitor I35, tissue inhibitor of metalloproteinase, C-terminal domain	0	2	0	0
IPR027640	Kinesin-like protein	0	1	0	0
IPR027705	Flotillin family	0	1	0	0
IPR027805	Transposase, Helix-turn-helix domain	0	0	0	1
IPR027806	Harbinger transposase-derived nuclease domain	0	0	0	1
IPR027925	MCM N-terminal domain	0	0	1	0
IPR028082	Periplasmic binding protein-like I	0	1	0	0
IPR028565	Mu homology domain	0	0	1	0
IPR028876	Cubilin	0	0	0	1
IPR029000	Cyclophilin-like domain	1	1	3	2
IPR029006	ADF-H/Gelsolin-like domain	0	0	2	1
IPR029020	Ammonium/urea transporter	1	0	0	0
IPR029033	Histidine phosphatase superfamily	1	0	0	0
IPR029041	FAD-linked oxidoreductase-like	0	1	0	0
IPR029047	Heat shock protein 70kD, peptide-binding domain	2	1	0	1
IPR029048	Heat shock protein 70kD, C-terminal domain	2	0	0	1
IPR029052	Metallo-dependent phosphatase-like	0	1	1	2
IPR029055	Nucleophile aminohydrolases, N-terminal	3	0	0	3
IPR029058	Alpha/Beta hydrolase fold	0	1	0	2
IPR029062	Class I glutamine amidotransferase-like	0	6	0	4
IPR029064	50S ribosomal protein L30e-like	0	0	1	0
IPR029068	Glyoxalase/Bleomycin resistance protein/Dihydroxybiphenyl dioxygenase	0	0	0	1
IPR029071	Ubiquitin-related domain	0	1	5	1
IPR029469	PAN-4 domain	0	1	0	0
IPR029633	Calcyphosin-like protein	0	1	0	0
IPR029733	Endothelin-converting enzyme 2	0	0	0	5
IPR029760	Glutathione peroxidase conserved site	0	0	0	1
IPR031157	Tr-type G domain, conserved site	2	0	0	0
IPR031569	Apextrin, C-terminal domain	1	0	0	0
IPR032454	Histone H2A, C-terminal domain	1	0	0	0
IPR032458	Histone H2A conserved site	1	0	0	0
IPR032815	Peptidase S8, pro-domain	1	0	0	0
IPR033379	Histidine acid phosphatase active site	1	0	0	0
